# Supplementary material for: Extracellular Onchocerca-derived small RNAs in host nodules and blood
Source: Parasit Vectors. 2015 Jan 27;8:58. doi: 10.1186/s13071-015-0656-1 (PMC4316651; doi:10.1186/s13071-015-0656-1)
Supplement: Additional file 2: Figure S1. — Small RNA profile of human serum comparing two different extraction kits. Gel of total RNA (1 uL) extracted from three replicates of human European control serum using two different kits: miRNeasy serum/plasma kit (Qiagen) and miRCURY RNA Isolation kit Biofluids (Exiqon) based on small RNA chip (Bioanalyzer). [file 13071_2015_656_MOESM2_ESM.xlsx]

## Sheet: Sheet1
Table_S1: List of miRNAs found in fluids from O. ochengi onchocercomata
		Quintana et al., Parasites & Vectors 2014	Tritten et al, Molecular & Biochemical Parasitology 2014	Tritten et al, Molecular & Biochemical Parasitology 2014
miRNA name	miRNA sequence (RNA)	DNA Sequence - Nodules O.ochengi	Plasma from O. ochengi-infected cow	Plasma from Loa loa-infected baboon	miRDeep score	O. ochengi genomic scafold	Reads	Identical to other nematode miRNAs	Orthologues miRNAs	pre-miRNA sequence	Comments
Ooc-bantam-a	ugagaucauugugaaagcuauu	TGAGATCATTGTGAAAGCTATT			5	>nOo.2.0.Scaf00917_323	4924	asu/bpa-bantam-3p		aaaaaaaagagaaaauuggugagggcaguaggccuucaccgugaucuacagaaugcugucauauugagucugagaucauugugaaagcuauuugccuucuaccauuccc
Ooc-miR-279a	ugacuagaaccauacucagcu	TGACTAGAACCATACTCAGCT			5.3	>nOo.2.0.Scaf00355_160	1822	bpa-miR-279-3p		aaaauaugaugauugcuguuugcucguagcugagcaugguucuuagucaugugacaaugaaacggauucaugaccuagaaccauacucagcuaugcgaucuagcauucuuau
Ooc-lin-4-5p	ucccugagaccucugcugcga	TCCCTGAGACCTCTGCTGCGA	TCCCTGAGACCTCAATTGCGA	TCCCTGAGACCTCTGCTGCGA	272.4	>nOo.2.0.Scaf01957_508	524	bma/bpa-lin-4-5p		aaagaaagcuugugaccuucucccugagaccucugcugcgacaguaaguggugucacagcaagagcaccucaggggccagguccuuucgacaaacaucaaaguuauaau
Ooc-lin-4-3p	acagcaagagcaccucaggggc	ACAGCAAGAGCACCTCAGGGGC			272.4	>nOo.2.0.Scaf01957_508	2	bma/bpa-lin-4-3p		aaagaaagcuugugaccuucucccugagaccucugcugcgacaguaaguggugucacagcaagagcaccucaggggccagguccuuucgacaaacaucaaaguuauaau
Ooc-miR-100a	uacccguagcuccgaauaugugu	TACCCGTAGCTCCGAATATGTGT		TACCCGTAGCTCCGAATATGTG	5.3	>nOo.2.0.Scaf01476_420	375	bpa-miR-100d-5p		aauuguguuggugugugaccuacccguagcuccgaauaugugugggacagauugcgcaacacauaucgguccacgggagagucacacauugacugauucgaccuucccgcc
Ooc-miR-5364	cgagguauuguuuauuggcuga	CGAGGTATTGTTTATTGGCTGA			5.3	>nOo.2.0.Scaf02997_686	341	bma/bpa-5364-3p		uaaccuguuuugauugaugauuaagcgauucagcuaaugaacguuacuucagcuugauauauagaaaugccgagguauuguuuauuggcugaaugcuagaucaucaaaauuc
Ooc-miR-5360	acgaaucgucgaaucggaugucu	ACGAATCGTCGAATCGGATGTCT			5.1	>nOo.2.0.Scaf00322_144	203	asu/bma/bpa-miR-5360-5p		ucggacagagugaccaaagaacgaaucgucgaaucggauguucuguguuaauuagccagagaaauucgaaucgacauucgaccuauggucauucagcuuauugcuuccauuguu
Ooc-miR-2a	uaucacaggccugaugcagcuagc	TATCACAGGCCTGATGCAGCTAGC			5.2	>nOo.2.0.Scaf06237_1056	165		miR-2	ggucccaaauuccgaaggcgccagaagcagcaguuguauuggcugugaucuguuguuugauugcuucacauaucauaggccugaugcagcuagcugcccuugugccaaauccgg
Ooc-bantam-b	ugagaucacguuacauccgucu	TGAGATCACGTTACATCCGTCT			5.1	>nOo.2.0.Scaf11849_1321	157		Bantam	aucccgugauuuuugcgguagaucuugagacggaugugcguaaaaucaugucguauaauauugaaauccaauggaucacguuacauccgucucgauaucauaacugcaguac
Ooc-bantam-c	ugagaucaugucacauccgucu	TGAGATCATGTCACATCCGTCT			3	>nOo.2.0.Scaf10764_1296	147		Bantam	cugauccauacuucuaaacgauuuucaauacggaugugcuuguauaucauguaauaacagaaacaaaucaugagaucaugucacauccgucucgacgauuguuuaauuuauu
Ooc-miR-239	uuuguacuucggcuaaggugcu	TTTGTACTTCGGCTAAGGTGCT			5.1	>nOo.2.0.Scaf02964_682	128	asu/bma/bpa-miR-239-5p		agcugggcccuuugugaagcuuuguacuucggcuaaggugcugcugcgguuacgggacaacaccuugguuagguacaaugcucaacauaucggcuucuuucccauccaucc
Ooc-miR-240	uacuggccuuucaaacucuggga	TACTGGCCTTTCAAACTCTGGGA			5	>nOo.2.0.Scaf00527_220	48		prd-miR-240	ugcaauuaagugaaagcccaagaauguuuuuccugaguuuguuaggcacguagguaaauaauuccauuccuacuggccuuucaaacucugggaaaacugcggacuucuucggc
Ooc-miR-71	ugaaagacauggguagugagacg	TGAAAGACATGGGTAGTGAGACG		TGAAAGACATGGGTAGTGAGAC	5.2	>nOo.2.0.Scaf00541_22	49	asu/bpa/cel/crm/hco-miR-71		agcaugcugugugucgguggugaaagacauggguagugagacguuaguauuugaaggucguaucacuauucuguuuuucgccucguaucacggcgacgcccccuucuugu
Ooc-miR-5838	ugaguauuuucgguuucgcauc	TGAGTATTTTCGGTTTCGCATC			4.4	>nOo.2.0.Scaf02307_562	43	bma/bpa-miR-5838-3p		aaaucgaaauaacaaaugucucgcuauguugcuaaaccgugaauacuccuaauguuuucaaaauaaccuaugaguauuuucgguuucgcauccuagugaggacaaauagaag
Ooc-miR-2b	caucacagcacgauucggcccg	CATCACAGCACGATTCGGCCCG			4	>nOo.2.0.Scaf08639_1208	43		miR-2	acccuuuguaauuagauuaauaaauuucgugagccguaucggcuuugugauacauuguaauuuaaauaugcaucacagcacgauucggcccgcgaaaugugauuuuuguuug
Ooc-miR-100b	uaagcucgucucuacaggcag	TAAGCTCGTCTCTACAGGCAG			4.7	>nOo.2.0.Scaf12268_1333	41	asu-miR-993-3p		aggaaauccaacaauuucuuggaugguucacccuguagauccggguuuaucugaccuguuugaaccaaaauaagcucgucucuacaggcaggaccuucuaggcuaauccuu
Ooc-miR-263	uuuggcaccauucagaccacu	TTTGGCACCATTCAGACCACT			5	>nOo.2.0.Scaf08639_1206	36	bpa-miR-5841-3p		uggugauaauuuugauuuuuaaagugugggaguaguggccuggauuuuguccaaagcguuaaaauacagcuuuggcaccauucagaccacuacaccucucucacuuuucgu
Ooc-miR-100c	aacccguagaauugaaaucgugu	AACCCGTAGAATTGAAATCGTGT		AACCCGTAGAATTGAAATCGTGT	4.6	>nOo.2.0.Scaf01731_459	36		miR-100	uacugucguuuucggucaacccgaugaauugaaaucguguuugauuuuaauaacacgauucuauucucggguagauugcuuacguucagucguauucagcucacuucuau
Ooc-miR-100d	aacccguaguuucgaacaugugu	AACCCGTAGTTTCGAACATGTGT	AACCCGTAGTTTCGAACATGTGT	AACCCGTAGTTTCGAACATGTGT	5	>nOo.2.0.Scaf01476_422	33	bpa-miR-100a-5p		cggcauggcggcugucgguuaacccguaguuucgaacauguguugauauacucgauaacacaugucgguucucgggucaauugcuuacuagccguaauuccaaaccgauauac
Ooc-miR-5866	uuaccauguugaucgaucucca	TTACCATGTTGATCGATCTCCA			27	>nOo.2.0.Scaf00112_63	27	bma/bpa-miR-5866-3p		acuauggccgccaucugcaugaaguagaacaagugagauugauuuucacugguaccuuugcaauauauaguuaccauguugaucgaucuccauuguucacauucacuuca
Ooc-miR-34	uggcagugugguuagcugguugu	TGGCAGTGTGGTTAGCTGGTTGT		TGGCAGTGTGGTTAGCTGGTTGT	5.5	>nOo.2.0.Scaf00049_39	27	asu/bma/bpa-miR-34-5p		uggaacggggacuuaccggguggcagugugguuagcugguugucagcauaccggacaacggcuaucaucacugccguccugguuuuccuaaaguucagcaucucccuuugcuc
Ooc-miR-86-5p	uaagugaaugcuuugccacagucu	TAAGTGAATGCTTTGCCACAGTCT			21.7	>nOo.2.0.Scaf06268_1063	25	asu/bma/bpa/hco-miR-86-5p		ugcuaggugagcuggccaguuaagugaaugcuuugccacagucuuagaaauugauuaagcugggcgaagguucacuuaaccuggacgcuauaaccgcagagcaaauggucccuc
Ooc-miR-86-3p	cugggcgaagguucacuuaacc	CTGGGCGAAGGTTCACTTAACC			21.7	>nOo.2.0.Scaf06268_1063	9		asu/bma/bpa/hco-miR-86-3p	ugcuaggugagcuggccaguuaagugaaugcuuugccacagucuuagaaauugauuaagcugggcgaagguucacuuaaccuggacgcuauaaccgcagagcaaauggucccuc
Ooc-miR-307	ucacaaccuccaugaguaagcgga	TCACAACCTCCATGAGTAAGCGGA			4.8	>nOo.2.0.Scaf04050_827	17		miR-307	ugaaaaagcugauacggcguucagcuuacucggcugguuguaagauguuuccagaaauuuuuuuaauucaucacaaccuccaugaguaagcggauugcuuuucuagcuuuucc
Ooc-miR-228	aauggcacuagaugaauucacgg	AATGGCACTAGATGAATTCACGG			4.1	>nOo.2.0.Scaf00250_125	17	asu/bma/bpa-miR-228-5p		aucgcugcuggcacauacucaauggcacuagaugaauucacgguuccucaccuauccgugcauucgccaguuccauagagcugugcaagugcuugcuaucuucaauuaaccuu
Ooc-miR-50-5p	ugauaugucugauauucuuggguu	TGATATGTCTGATATTCTTGGGTT			10.2	>nOo.2.0.Scaf02763_665	9	cbr/bma/bpa-miR-50-5p		acuuccugcauaugcaguguugauaugucugauauucuuggguugugcaaagucaaccagcaucucagacguaucgaccacuguguauugcuccauauccaucuagccuuccaa
Ooc-miR-50-3p	ccagcaucucagacguaucgacc	CCAGCATCTCAGACGTATCGACC			10.2	>nOo.2.0.Scaf02763_665	3		bpa-mir-50-3p	acuuccugcauaugcaguguugauaugucugauauucuuggguugugcaaagucaaccagcaucucagacguaucgaccacuguguauugcuccauauccaucuagccuuccaa
Ooc-miR-87-3p	gugagcaaaguuucagguguuc	GTGAGCAAAGTTTCAGGTGTTC			4.4	>nOo.2.0.Scaf00045_32	10	asu/bpa-miR-87b-3p		agucuucuuccccugaagaaagugcucggcgccugggacuucgacucaaccuaaguauuuucaaguguaggugagcaaaguuucagguguucgagcgccuucgcauuuucug
Ooc-miR-9	auaaagcuagguuaccaaagcu	ATAAAGCTAGGTTACCAAAGCT			2.8	>nOo.2.0.Scaf02685_625	9	asu/bma/cel/cbn/cbr/crm/hco/ppc/miR-79		aacaaauaacugagcucaguauugcaacuuuacuuugguuaucuagcuguaugaguaaguuacuggcuucauaaagcuagguuaccaaagcuaagcacaauacaucuauccu
Ooc-miR-100e	uacccugugguaccgaguugugucu	TACCCTGTGGTACCGAGTTGTGTCT			3.2	>nOo.2.0.Scaf04724_930	8		miR-100	uuugcaugagcucguucguuuacccugugguaccgaguugugucugagcaucagcaaacacaaucggucacuggguaaaggaccuugcucuggcccaccauuccauuuauuauga
Ooc-miR-36	ucaccggauaaauuauucccu	TCACCGGATAAATTATTCCCT			0.4	>nOo.2.0.Scaf03331_777	6		miR-36	gaaacuucuaucugaaucuguaucuauaaggaauaaucuuucacgguagagcuacaaaagaaucguuugcucaccggauaaauuauucccuauuuaauacaguaucauuuc
Ooc-miR-49	aagcaccaugugaagcugcucu	AAGCACCATGTGAAGCTGCTCT			1.8	>nOo.2.0.Scaf01805_482	6	bpa-miR-49-3p		gacaguuaguagcuucauauguguguucuucguugagaaauacacuuuguuguauugacugauauauucgaagcaccaugugaagcugcucucugcucuugaaugaauuuug	1 nt mismatch with O. volvulus genome draft
Ooc-miR-153-5p	aucauuuuuguggauuagcaauu	ATCATTTTTGTGGATTAGCAATT			20.3	>nOo.2.0.Scaf00989_333	25		hco-miR-5954-3p	ccaguguuuuggauaagacgccugcgcucgucgaucauuuuuguggauuagcaauuuuguucucgaauaauugcauagucacaaaagugauggacgggaagcgucauuccuu
Ooc-miR-153-3p	uugcauagucacaaaagugaug	TTGCATAGTCACAAAAGTGATG			20.3	>nOo.2.0.Scaf00989_333	6	bma/mmu/hsa-miR-153-3p		ccaguguuuuggauaagacgccugcgcucgucgaucauuuuuguggauuagcaauuuuguucucgaauaauugcauagucacaaaagugauggacgggaagcgucauuccuu	Also aligns to bovine genome
Ooc-miR-279b	ugacuagaaccguacucagcu	TGACTAGAACCGTACTCAGCT			0.3	>nOo.2.0.Scaf13769_1382	2		miR-279	aaauauaauaauugcuguuugguuguagcugagcaugguucuuagucaugucggcauaaaauuggauucaugacuagaaccguacucagcuauucauucggcguccuuguc
Ooc-miR-236	cgucuuaccugaacaauauuaga	CGTCTTACCTGAACAATATTAGA			0	>nOo.2.0.Scaf01605_436	2		miR-236	auggaaaaaugaauggcugucgucuuaccugaacaauauuagagugucauuugaaauaucuaauacugucagguaaugacgauugccuaucguuuucuugccuauuacauugc
Ooc-miR-1175	ugagauucuuauuccuccacuuuc	TGAGATTCTTATTCCTCCACTTTC			0	>nOo.2.0.Scaf01071_354	2		miR-1175	cccuaaauuauguuguuuuggacggucacgaaaguggaggguaagaucuacacuaaauguuucaaauaagugagauucuuauuccuccacuuuccugucuguucucuuucugca
Ooc-let-7	ugagguaguuuauaaagcugc	TGAGGTAGTTTATAAAGCTGC		TGAGGTAGTAGGTTGTATAGTAA	0	>nOo.2.0.Scaf00061_49	2	asu/bma/bpa-miR-84-5p		uuuagcugcauugagguugaugagguaguuuauaaagcugcgagaguagauuaagcucgcagauuuuaagcuaucucgacuaccuucauugcauucugcuuucacucuucc
Ooc-novel-7	uuaccugauuagacucuucgc	TTACCTGATTAGACTCTTCGC			5.1	>nOo.2.0.Scaf03280_769	1276		hco-miR-5887-3p	uuauucuguaaaucucgcgaaugucaaagaaugcgaagaaucuugucagguaaugaauacagaacauacauuaccugauuagacucuucgcauucuuucaucgaucaauu
Ooc-novel-1-5p	acuguaucgguugugacaugu	ACTGTATCGGTTGTGACATGT			129	>nOo.2.0.Scaf19423_1506	247			aaauagcuuuggcgacaauuacuguaucgguugugacaugugauuucuauucguucguacauuucacaaccgacacagcagauugcgcuucagcaaugucacaaaugacu
Ooc-novel-1-3p	cauuucacaaccgacacagcaga	CATTTCACAACCGACACAGCAGA			129	>nOo.2.0.Scaf19423_1506	5			aaauagcuuuggcgacaauuacuguaucgguugugacaugugauuucuauucguucguacauuucacaaccgacacagcagauugcgcuucagcaaugucacaaaugacu
Ooc-novel-8	augcaauuguaguucagaucauu	ATGCAATTGTAGTTCAGATCATT			5.2	>nOo.2.0.Scaf00261_135	163			cuauaugaucugauauaguuaugcaauuguaguucagaucauuauaucauuaaaugaucugaucuacaauugcaugauugauauaaugaucugauuuacaacugcaugacuga
Ooc-novel-9	ucacuuggaguacuauucacu	TCACTTGGAGTACTATTCACT			4.3	>nOo.2.0.Scaf09890_1264	109			aucaguccucgaugaauugcuacuaugcagaauaguauuucacaguugugcuugaaauuuauauagcugcucacuuggaguacuauucacuuuaguagcaauauuagaauu
Ooc-novel-2-5p	ugaaucgugauuuuauuugaucu	TGAATCGTGATTTTATTTGATCT			46.1	>nOo.2.0.Scaf00874_319	80		cel-miR-2215-3p	acuaaagccaagcgaucuguugaaucgugauuuuauuugaucuuuuuucaaucuuacaaagucagauaauaucacgauugcaguugaucgcuugguaaaugaaaaaauaauuu
Ooc-novel-2-3p	ucagauaauaucacgauugcagu	TCAGATAATATCACGATTGCAGT			46.1	>nOo.2.0.Scaf00874_319	2			acuaaagccaagcgaucuguugaaucgugauuuuauuugaucuuuuuucaaucuuacaaagucagauaauaucacgauugcaguugaucgcuugguaaaugaaaaaauaauuu
Ooc-novel-3-5p	aggaauaguuguucacgguagagc	AGGAATAGTTGTTCACGGTAGAGC			41.3	>nOo.2.0.Scaf06237_1053	75			ugcaugaaucuguauccauaaggaauaguuguucacgguagagcuauaaauaaucgauugcucaccggggacauuauucccuauggauucaguauuauaacuauuccgcuuccc
Ooc-novel-3-3p	ucaccggggacauuauucccu	TCACCGGGGACATTATTCCCT			41.3	>nOo.2.0.Scaf06237_1053	5			ugcaugaaucuguauccauaaggaauaguuguucacgguagagcuauaaauaaucgauugcucaccggggacauuauucccuauggauucaguauuauaacuauuccgcuuccc	1 nt mismatch with O. volvulus genome draft
Ooc-novel-10	aucccgacucguggcaccaaauc	ATCCCGACTCGTGGCACCAAATC			5.5	>nOo.2.0.Scaf01927_501	48			uaugccaauaucaaacgaaauuucacgauguuauuuggugccaugagccgggaucucauucagucugaauaucccgacucguggcaccaaaucuuaucgugaaaaauca
Ooc-novel-4-5p	aaaguuaugaaugcuugauugcc	AAAGTTATGAATGCTTGATTGCC			29.6	>nOo.2.0.Scaf19198_1499	41			cccuucagaauaugacauaaaaaguuaugaaugcuugauugccguucaaauauauuuggcaaaaguauucguaacuuauuauguccauagucauauccagaaaugacuuugau
Ooc-novel-4-3p	caaaaguauucguaacuuauu	CAAAAGTATTCGTAACTTATT			29.6	>nOo.2.0.Scaf19198_1499	9			cccuucagaauaugacauaaaaaguuaugaaugcuugauugccguucaaauauauuuggcaaaaguauucguaacuuauuauguccauagucauauccagaaaugacuuugau
Ooc-novel-11	cgagaaaagcggagacugcu	CGAGAAAAGCGGAGACTGCT			3.3	>nOo.2.0.Scaf15221_1402	24			aggaggaguuccuaauaaguguaacuuaucaauauguacaguccguugcuuuucuggauugaaccaucucgagaaaagcggagacugcuguuuugauaacuuccgauaa
Ooc-novel-12	gacgauuuugaacucuacuugu	GACGATTTTGAACTCTACTTGT			4.6	>nOo.2.0.Scaf00258_129	11			uaauauuuguuaagauuauugacgauuuugaacucuacuuguuccuucaucuaauacaaauagaguucaaaacuguuaauaaucuaacagaaaugucucagagauaaugaga
Ooc-novel-13	ucggguagaauaugaugcacc	TCGGGTAGAATATGATGCACC			0.6	>nOo.2.0.Scaf00739_256	9			uauugcuuguaaugccguugucggguagaauaugaugcaccgguaaaauaaaggcgcaucauauuucuauccaacaacggcaucacaagcaucauccaaacggcucacugc
Ooc-novel-14	aacgaaacuuugauaacacga	AACGAAACTTTGATAACACGA			0	>nOo.2.0.Scaf11142_1308	8			gauaugacugauauuauaauggucguauucguucucguguuaucaaaguuugguuauaggguuuaaaaauaacgaaacuuugauaacacgacaacggauacgcuauuacaa
Ooc-novel-15	aacaaauacgucgacgaacuu	AACAAATACGTCGACGAACTT			1.3	>nOo.2.0.Scaf00519_214	8			ugaauguacuuguggccaagaacaaauacgucgacgaacuuaauaucgucaaguucgucgacgucuuuguucuuggccgcaaguaaagcucguucagucagccaaucauga	1 nt mismatch with O. volvulus genome draft
Ooc-novel-5-5p	agaauaauccugguccuugacug	AGAATAATCCTGGTCCTTGACTG			9.6	>nOo.2.0.Scaf05441_977	7			aaucgagacaaucguagaacagaauaauccugguccuugacuguugauuuaaaaacaaucagggaccaagauuguucuguucucgagcaacaaaggaaagaaacacagugaua
Ooc-novel-5-3p	aucagggaccaagauuguucu	ATCAGGGACCAAGATTGTTCT			9.6	>nOo.2.0.Scaf05441_977	3			aaucgagacaaucguagaacagaauaauccugguccuugacuguugauuuaaaaacaaucagggaccaagauuguucuguucucgagcaacaaaggaaagaaacacagugaua
Ooc-novel-16	cauaucgcaagauugaugcagca	CATATCGCAAGATTGATGCAGCA			1.7	>nOo.2.0.Scaf06237_1052	6			aauccaagaaaaaaaaaaaacuagcgacggucgcuguaucaauugugaugugucauuguuauuuguuuugcauaucgcaagauugaugcagcauacugugcucgug
Ooc-novel-6-3p	aauucauuacaauugauccauc	AATTCATTACAATTGATCCATC			6.2	>nOo.2.0.Scaf00486_201	3			cacgguugauguucauaaaaucaaccagaagugaaucaguuuguaaugaauuuacuccagaagugaaauaaauucauuacaauugauccauccaugguugauugaauuuacu
Ooc-novel-6-5p	ugaaucaguuuguaaugaauuu	TGAATCAGTTTGTAATGAATTT			6.2	>nOo.2.0.Scaf00486_201	2		hco-miR-5974-3p	cacgguugauguucauaaaaucaaccagaagugaaucaguuuguaaugaauuuacuccagaagugaaauaaauucauuacaauugauccauccaugguugauugaauuuacu
Ooc-novel-17	uuauugucacugaccucuugga	TTATTGTCACTGACCTCTTGGA			0.4	>nOo.2.0.Scaf07804_1141	2			augagaauacuguaguaagauuauugucacugaccucuuggaguuauuugugcauccgagaggucaaugacaacaaucuuauuagcacaauuuuacgcgguaaccgugaucu
Ooc-novel-18	cagggaaguuaucugaugguua	CAGGGAAGTTATCTGATGGTTA			0.2	>nOo.2.0.Scaf06222_1040	2			ccauacuuuucaccgaacuucccaauaucaacaaccgucagauaacuucccuacuaugaaauagaaguagcagggaaguuaucugaugguuacugauauuugcaaauuauca

## Sheet: Sheet2
Ooc-novel-1	uuaccugauuagacucuucgc	5.1	>nOo.2.0.Scaf03280_769	1276		hco-miR-5887-3p	uuauucuguaaaucucgcgaaugucaaagaaugcgaagaaucuugucagguaaugaauacagaacauacaUUACCUGAUUAGACUCUUCGCauucuuucaucgaucaauu
Ooc-novel-2-5p	acuguaucgguugugacaugu	129	>nOo.2.0.Scaf19423_1506	247			aaauagcuuuggcgacaauuACUGUAUCGGUUGUGACAUGUgauuucuauucguucguacauuucacaaccgacacagcagauugcgcuucagcaaugucacaaaugacu
Ooc-novel-2-3p	cauuucacaaccgacacagcaga	129	>nOo.2.0.Scaf19423_1506	5			aaauagcuuuggcgacaauuacuguaucgguugugacaugugauuucuauucguucguaCAUUUCACAACCGACACAGCAGAuugcgcuucagcaaugucacaaaugacu
Ooc-novel-3	augcaauuguaguucagaucauu	5.2	>nOo.2.0.Scaf00261_135	163			cuauaugaucugauauaguuAUGCAAUUGUAGUUCAGAUCAUUauaucauuaaaugaucugaucuacaauugcaugauugauauaaugaucugauuuacaacugcaugacuga
Ooc-novel-4	ucacuuggaguacuauucacu	4.3	>nOo.2.0.Scaf09890_1264	109			aucaguccucgaugaauugcuacuaugcagaauaguauuucacaguugugcuugaaauuuauauagcugcUCACUUGGAGUACUAUUCACUuuaguagcaauauuagaauu
Ooc-novel-5-5p	ugaaucgugauuuuauuugaucu	46.1	>nOo.2.0.Scaf00874_319	80		cel-miR-2215-3p	acuaaagccaagcgaucuguUGAAUCGUGAUUUUAUUUGAUCUuuuuucaaucuuacaaagucagauaauaucacgauugcaguugaucgcuugguaaaugaaaaaauaauuu
Ooc-novel-5-3p	ucagauaauaucacgauugcagu	46.1	>nOo.2.0.Scaf00874_319	2			acuaaagccaagcgaucuguUGAAUCGUGAUUUUAUUUGAUCUuuuuucaaucuuacaaagucagauaauaucacgauugcaguugaucgcuugguaaaugaaaaaauaauuu
Ooc-novel-6-5p	aggaauaguuguucacgguagagc	41.3	>nOo.2.0.Scaf06237_1053	75			ugcaugaaucuguauccauaAGGAAUAGUUGUUCACGGUAGAGCuauaaauaaucgauugcucaccggggacauuauucccuauggauucaguauuauaacuauuccgcuuccc
Ooc-novel-6-3p	ucaccggggacauuauucccu	41.3	>nOo.2.0.Scaf06237_1053	5			ugcaugaaucuguauccauaAGGAAUAGUUGUUCACGGUAGAGCuauaaauaaucgauugcucaccggggacauuauucccuauggauucaguauuauaacuauuccgcuuccc
Ooc-novel-7	aucccgacucguggcaccaaauc	5.5	>nOo.2.0.Scaf01927_501	48			uaugccaauaucaaacgaaauuucacgauguuauuuggugccaugagccgggaucucauucagucugaauAUCCCGACUCGUGGCACCAAAUCuuaucgugaaaaauca
Ooc-novel-8-5p	aaaguuaugaaugcuugauugcc	29.6	>nOo.2.0.Scaf19198_1499	41			cccuucagaauaugacauaaAAAGUUAUGAAUGCUUGAUUGCCguucaaauauauuuggcaaaaguauucguaacuuauuauguccauagucauauccagaaaugacuuugau
Ooc-novel-8-3p	caaaaguauucguaacuuauu	29.6	>nOo.2.0.Scaf19198_1499	9			cccuucagaauaugacauaaAAAGUUAUGAAUGCUUGAUUGCCguucaaauauauuuggcaaaaguauucguaacuuauuauguccauagucauauccagaaaugacuuugau
Ooc-novel-9	cgagaaaagcggagacugcu	3.3	>nOo.2.0.Scaf15221_1402	24			aggaggaguuccuaauaaguguaacuuaucaauauguacaguccguugcuuuucuggauugaaccaucuCGAGAAAAGCGGAGACUGCUguuuugauaacuuccgauaa
Ooc-novel-10	gacgauuuugaacucuacuugu	4.6	>nOo.2.0.Scaf00258_129	11			uaauauuuguuaagauuauuGACGAUUUUGAACUCUACUUGUuccuucaucuaauacaaauagaguucaaaacuguuaauaaucuaacagaaaugucucagagauaaugaga
Ooc-novel-11	ucggguagaauaugaugcacc	0.6	>nOo.2.0.Scaf00739_256	9			uauugcuuguaaugccguugUCGGGUAGAAUAUGAUGCACCgguaaaauaaaggcgcaucauauuucuauccaacaacggcaucacaagcaucauccaaacggcucacugc
Ooc-novel-12	aacgaaacuuugauaacacga	0	>nOo.2.0.Scaf11142_1308	8			gauaugacugauauuauaauggucguauucguucucguguuaucaaaguuugguuauaggguuuaaaaauAACGAAACUUUGAUAACACGAcaacggauacgcuauuacaa
Ooc-novel-13	aacaaauacgucgacgaacuu	1.3	>nOo.2.0.Scaf00519_214	8			ugaauguacuuguggccaagAACAAAUACGUCGACGAACUUaauaucgucaaguucgucgacgucuuuguucuuggccgcaaguaaagcucguucagucagccaaucauga
Ooc-novel-14-5p	agaauaauccugguccuugacug	9.6	>nOo.2.0.Scaf05441_977	7			aaucgagacaaucguagaacAGAAUAAUCCUGGUCCUUGACUGuugauuuaaaaacaaucagggaccaagauuguucuguucucgagcaacaaaggaaagaaacacagugaua
Ooc-novel-14-3p	aucagggaccaagauuguucu	9.6	>nOo.2.0.Scaf05441_977	3
Ooc-novel-15	cauaucgcaagauugaugcagca	1.7	>nOo.2.0.Scaf06237_1052	6			aauccaagaaaaaaaaaaaacuagcgacggucgcuguaucaauugugaugugucauuguuauuuguuuugCAUAUCGCAAGAUUGAUGCAGCAuacugugcucgug
Ooc-novel-16-3p	aauucauuacaauugauccauc	6.2	>nOo.2.0.Scaf00486_201	3			cacgguugauguucauaaaaucaaccagaagugaaucaguuuguaaugaauuuacuccagaagugaaauaAAUUCAUUACAAUUGAUCCAUCcaugguugauugaauuuacu
Ooc-novel-16-5p	ugaaucaguuuguaaugaauuu	6.2	>nOo.2.0.Scaf00486_201	2		hco-miR-5974-3p	cacgguugauguucauaaaaucaaccagaagUGAAUCAGUUUGUAAUGAAUUUacuccagaagugaaauaaauucauuacaauugauccauccaugguugauugaauuuacu
Ooc-novel-17	uuauugucacugaccucuugga	0.4	>nOo.2.0.Scaf07804_1141	2			augagaauacuguaguaagaUUAUUGUCACUGACCUCUUGGAguuauuugugcauccgagaggucaaugacaacaaucuuauuagcacaauuuuacgcgguaaccgugaucu
Ooc-novel-18	cagggaaguuaucugaugguua	0.2	>nOo.2.0.Scaf06222_1040	2			ccauacuuuucaccgaacuucccaauaucaacaaccgucagauaacuucccuacuaugaaauagaaguagCAGGGAAGUUAUCUGAUGGUUAcugauauuugcaaauuauca
